# Supplementary material for: Random Transfer of Ogataea polymorpha Genes into Saccharomyces cerevisiae Reveals a Complex Background of Heat Tolerance
Source: J Fungi (Basel). 2021 Apr 15;7(4):302. doi: 10.3390/jof7040302 (PMC8071464; doi:10.3390/jof7040302)
Supplement: Supplementary file 1 [file jof-07-00302-s001.zip]

Archive with 1 entries (1 files):
- jof-1170403-supplementary.xlsx
