# Supplementary material for: Random Transfer of Ogataea polymorpha Genes into Saccharomyces cerevisiae Reveals a Complex Background of Heat Tolerance
Source: J Fungi (Basel). 2021 Apr 15;7(4):302. doi: 10.3390/jof7040302 (PMC8071464; doi:10.3390/jof7040302)
Supplement: Supplementary file 1 [file jof-07-00302-s001.zip › jof-1170403-supplementary.xlsx]

## Sheet: Sheet1
Table S1 Annotation of O. polymorpha genes obtained from colonies of heat tolerant S. cerevisiae expressing O. polymorpha cDNA
Colony ID	Ogataea polymorpha gene ID, UniProt	Ogataea polymorpha protein ID, UniProt	E-value of cDNA sequence to gene sequence	Systematic name of Saccharomyces cerevisiae ortholog	Standard name of Saccharomyces cerevisiae ortholog	Descriptoin	E-value of Ogataea polymorpha protein sequence to S. cerevisiae genes
TT01-1	OGAPODRAFT_7331	XP_018212661.1	3e-51	YOR276W	CAF20	Cap-associated protein CAF20	9e-10
TT01-2	OGAPODRAFT_52470	XP_018208557.1	2e-147	YJL166W	QCR8	ubiquinol-cytochrome c reductase subunit 8	2e-36
TT01-3	OGAPODRAFT_16764	XP_018209714.1	0	YOR374W	ALD4	aldehyde dehydrogenase	0
TT01-4	HPODL_02546	XP_013932329.1	1e-140	YIL133C	RPL16A	60S ribosomal protein L16-B	5e-114
TT01-5	HPODL_00806	XP_013936246.1	0	YGL084C	GUP1	Acyltransferase	0
TT01-6	OGAPODRAFT_17522	XP_018208877.1	7e-110	YER063W	THO1	SAP domain-containing ribonucleoprotein	1e-25
TT01-7	OGAPODRAFT_12972	XP_018210425.1	1e-65	YOR020C	HSP10	chaperonin GroES	7e-30
TT01-8	OGAPODRAFT_52470	XP_018208557.1	9e-63	YJL166W	QCR8	ubiquinol-cytochrome c reductase subunit 8	2e-36
TT01-9	HPODL_02610	XP_013932397.1	2e-144	YOR065W	CYT1	Cytochrome c1, heme protein, mitochondrial	3e-177
TT01-10	HPODL_04437	XP_013934712.1	2e-93	YPL141C	FRK1	Serine/threonine protein kinase	8e-160
TT01-11	OGAPODRAFT_15309	XP_018213296.1	0	YBR279W	PAF1	RNA polymerase II-associated factor 1	2e-45
TT03-1	HPODL_02637	XP_013932424.1	9e-173	YBR121C	GRS1	Glycine--tRNA ligase 1, mitochondrial	0
TT03-2	HPODL_00026	XP_013936940.1	1e-09	YKR048C	NAP1	histone chaperone NAP1	1e-110
TT03-3	HPODL_05027	XP_013936863.1	4e-75	YGL122C	NAB2	mRNA-binding protein NAB2	2e-90
TT03-4	HPODL_03235	XP_013933051.1	1e-151	YML012W	ERV25	p24 family protein delta-1	6e-83
TT03-5	HPODL_05028	XP_013936864.1	9e-150	YGL123W	RPS2	ribosomal 40S subunit protein S2	3e-125
TT03-6	OGAPODRAFT_25583	XP_018208750.1	6e-151	sce:YDR487C	RIB3	3,4-dihydroxy-2-butanone-4-phosphate synthase RIB3	3e-77
TT03-7	HPODL_03162	XP_013932971.1	2e-55	YGR037C	ACB1	long-chain fatty acid transporter ACB1	2e-35
TT03-8	HPODL_01585	XP_013933572.1	0	YER162C	RAD4	DNA repair protein RAD4	2e-119
TT03-9	HPODL_00194	XP_013935613.1	0	YNL005C	MRP7	mitochondrial 54S ribosomal protein YmL2	2e-89
TT03-10	HPODL_02367	XP_013937470.1	5e-82	YLR167W	RPS31	ubiquitin-ribosomal 40S subunit protein S31 fusion protein	3e-76
TT03-11	OGAPODRAFT_76806	XP_018210868.1	5e-40	YKL087C	CYT2	cytochrome c1 heme lyase CYT2	2e-77
TT03-12	OGAPODRAFT_92206	XP_018213424.1	0	YDL055C	PSA1	mannose-1-phosphate guanylyltransferase	0
TT03-13	HPODL_01049	XP_013934976.1	3e-147	YDL010W	GRX6	glutathione-disulfide reductase GRX6	2e-40
TT03-14	HPODL_00042	XP_013936957.1	4e-154	YGL076C	RPL7A	ribosomal 60S subunit protein L7A	5e-132
TT03-15	HPODL_04105	XP_013934362.1	2e-69	YNL162W	RPL42A	ribosomal 60S subunit protein L42A	3e-57
TT03-16	OGAPODRAFT_17069	XP_018209084.1	1e-48	YGR156W	PTI1	cleavage polyadenylation factor subunit PTI1	1e-08
TT03-17	HPODL_01073	XP_013935001.1	8e-112	YJR047C	ANB1	translation elongation factor eIF-5A	1e-99
TT03-18	HPODL_02594	XP_013932381.1	8e-42	YIL051C	MMF1	isoleucine biosynthesis protein MMF1	7e-55
TT03-19	OGAPODRAFT_102344	XP_018209275.1	0	YCR012W	PGK1	3-phosphoglycerate kinase	0
TT03-20	HPODL_02458	XP_013932238.1	3e-163	YHR008C	SOD2	superoxide dismutase SOD2	5e-107
TT03-21	HPODL_02693	XP_013932485.1	5e-170	YIL107C	PFK26	6-phosphofructo-2-kinase	0
TT03-22	HPODL_02169	XP_013937264.1	3e-74	YMR236W	TAF9	Transcription initiation factor TFIID subunit 9	4e-60
TT03-23	HPODL_01966	XP_013933975.1	7e-97	YGL058W	RAD6	E2 ubiquitin-conjugating protein RAD6	3e-15
TT03-24	HPODL_02705	XP_013932497.1	2e-140	YPL220W	RPL1A	ribosomal 60S subunit protein L1A	3e-132
TT03-25	HPODL_01497	XP_013933483.1	0	YMR116C	ASC1	guanine nucleotide-binding protein subunit beta	6e-140
TT03-26	HPODL_01957	XP_013933964.1	1e-100	YJR137C	MET5	sulfite reductase (NADPH) subunit beta	0
TT03-27	OGAPODRAFT_75779	XP_018211066.1	5e-174	YMR168C	CEP3	centromere DNA-binding protein complex CBF3 subunit B	3e-09
TT03-28	HPODL_03364	XP_013935147.1	7e-93	YER117W	RPL23B	ribosomal 60S subunit protein L23B	6e-88
TT03-29	HPODL_00942	XP_013934863.1	2e-36	YDR382W	RPP2B	ribosomal protein P2B	1e-30
TT03-30	HPODL_01497	XP_013933483.1		YMR116C	ASC1	guanine nucleotide-binding protein subunit beta	6e-140
TT03-31	HPODL_02465	XP_013932246.1	8e-91	YGR208W	SER2	phosphoserine phosphatase	5e-76
TT03-32	OGAPODRAFT_74529	XP_018212977.1	6e-168	YDR103W	STE5	Pheromone-responsive MAPK scaffold protein	8e-14
TT03-33	HPODL_03495	XP_013935288.1	2e-15	YNR016C	ACC1	Acetyl-CoA carboxylase	0
TT03-34	OGAPODRAFT_16247	XP_018211583.1	9e-150	YFL001W	DEG1	pseudouridine synthase DEG1	5e-127
TT03-35	OGAPODRAFT_76195	XP_018211607.1	1e-107	YLR150W	STM1	Uncharacterized protein	4e-22
TT03-36	OGAPODRAFT_17428	XP_018208705.1	2e-170	YIL105C	SLM1	phosphatidylinositol 4,5-bisphosphate-binding protein	7e-170
TT03-37	OGAPODRAFT_15585	XP_018212047.1	4e-66	YGL189C	RPS26A	ribosomal 40S subunit protein S26A	4e-65
TT03-38	HPODL_03366	XP_013935149.1	0	YDL194W	SNF3	High-affinity glucose transporter SNF3	1e-121
TT03-39	HPODL_03527	XP_013935322.1	6e-125	YDL066W	IDP1	isocitrate dehydrogenase (NADP(+))	0
TT03-40	OGAPODRAFT_7594	XP_018211234.1	1e-103	YEL059C-A	SOM1	Mitochondrial export protein Som1	2e-05
TT03-41	HPODL_02149	XP_013937242.1	0	YBR026C	ETR1	trans-2-enoyl-CoA reductase	2e-72
TT03-42	HPODL_04585	XP_013936397.1	2e-86	YMR109W	MYO5	Myosin-5	0
TT03-43	HPODL_01873	XP_013933876.1	5e-103	YKL117W	SBA1	Hsp90 cochaperone SBA1	1e-35
TT03-44	HPODL_01380	XP_013933362.1	2e-134	YKR013W	PRY2	sterol-binding protein	9e-53
TT03-45	HPODL_01021	XP_013934145.1	2e-52	YHR021C	RPS27B	ribosomal 40S subunit protein S27B	1e-49
TT03-46	HPODL_02251	XP_013937348.1	4e-135	YJL019W	MPS3	Conserved hypothetical membrane protein	0.002
TT03-47	HPODL_04413	XP_013934687.1	0	YPR042C	PUF2	Uncharacterized protein	0.61
TT03-48	OGAPODRAFT_16908	XP_018210037.1	2e-17	YCR089W	FIG2	Uncharacterized protein	0.34
TT03-49	OGAPODRAFT_15905	XP_018212603.1	2e-82	YLR383W	SMC6	DNA repair protein SMC6	0.25
